# Supplementary material for: Influence of Selected Factors of Vibratory Work Hardening Machining on the Properties of CuZn30 Brass
Source: Materials (Basel). 2024 Dec 3;17(23):5913. doi: 10.3390/ma17235913 (PMC11643806; doi:10.3390/ma17235913)
Supplement: Supplementary file 1 [file materials-17-05913-s001.zip]

Archive with 1 entries (1 files):
- materials-3275836-supplementary.pdf
